# Supplementary material for: Time in Range in Children with Type 1 Diabetes before and during a Diabetes Camp—A Ceiling Effect?
Source: Children (Basel). 2022 Dec 12;9(12):1951. doi: 10.3390/children9121951 (PMC9777517; doi:10.3390/children9121951)
Supplement: Supplementary file 1 [file children-09-01951-s001.zip]

Archive with 1 entries (1 files):
- children-1999701-supplementary.pdf
